# Supplementary material for: Prediction of Coreceptor Tropism in HIV-1 Subtype C in Botswana
Source: Viruses. 2023 Jan 31;15(2):403. doi: 10.3390/v15020403 (PMC9963705; doi:10.3390/v15020403)
Supplement: Supplementary file 1 [file viruses-15-00403-s001.zip]

Archive with 1 entries (1 files):
- viruses-2165644-supplementary.pdf
